# Supplementary material for: Aortic valve surgery in adolescents and young adults: analysis of early operative data from the European Congenital Heart Surgeons Association database
Source: Eur J Cardiothorac Surg. 2025 Jun 26;67(6):ezaf101. doi: 10.1093/ejcts/ezaf101 (PMC12208064; doi:10.1093/ejcts/ezaf101)
Supplement: ezaf101_Supplementary_Data [file ezaf101_supplementary_data.zip]

Archive with 1 entries (1 files):
- CORRECT Supplemental Material.docx
